# Supplementary material for: TRIM47 is up-regulated in colorectal cancer, promoting ubiquitination and degradation of SMAD4
Source: J Exp Clin Cancer Res. 2019 Apr 12;38:159. doi: 10.1186/s13046-019-1143-x (PMC6461818; doi:10.1186/s13046-019-1143-x)
Supplement: Supplementary file 2 — Clinial information of 100 cases CRC patients (fresh tissues). (XLSX 16 kb) [file 13046_2019_1143_MOESM2_ESM.xlsx]

## Sheet: Sheet1
Clinial information of 100 cases CRC patients (fresh tissues)
Gender	Age	Tumor location	Tumor size（cm3）	Histological differentiation	TNM stage	AJCC stage	Invasive depth	Vascular invasion	Lymph node metastasis	Distant metastasis
Male	62	Rectum	65	Poor	T4N1M1	4	Serosa	+	+	+
Male	74	Colon	1.4	Poor	T3N0M0	2	Serosa	-	-	-
Female	58	Rectum	2	Poor	T2N0M0	1	mucous/muscular layer	-	-	-
Male	69	Rectum	3.2	Poor	T3N1M1	4	Serosa	+	+	+
Male	72	Rectum	24	Poor	T4N0M0	2	Serosa	-	-	-
Male	63	Rectum	33.6	Poor	T4N2M0	3	Serosa	+	+	-
Male	58	Colon	14.4	Poor	T4N0M0	2	Serosa	-	-	-
Female	84	Colon	32	Poor	T4N2M0	3	Serosa	+	+	-
Female	57	Rectum	30.5	Poor	T4N1M1	4	Serosa	+	+	+
Female	79	Rectum	12	Poor	T3N0M0	2	Serosa	-	-	-
Male	77	Rectum	23.6	Poor	T2N0M0	1	mucous/muscular layer	-	-	-
Male	64	Colon	5	Poor	T4N2M0	3	Serosa	-	+	-
Female	49	Colon	42	Poor	T3N2MO	3	Serosa	+	+	-
Male	62	Rectum	12	Poor	T2N1MO	3	mucous/muscular layer	+	+	-
Female	79	Colon	10.5	Poor	T4N0M0	2	Serosa	-	-	-
Female	55	Rectum	168	Poor	T2N0M0	1	mucous/muscular layer	-	-	-
Male	71	Colon	28.8	Poor	T4N1M0	3	Serosa	-	+	-
Male	55	Rectum	9	Well/moderate	T4N1M0	3	Serosa	+	+	-
Female	59	Rectum	47	Poor	T4N2M1	4	Serosa	+	+	+
Male	58	Colon	27	Well/moderate	T4N0M1	4	Serosa	-	-	+
Male	65	Colon	10.5	Well/moderate	T4N2M1	4	Serosa	-	+	+
Male	88	Rectum	14	Poor	T4N1M1	4	Serosa	+	+	+
Female	64	Colon	7	Well/moderate	T2N0M0	1	mucous/muscular layer	-	-	-
Female	69	Colon	15.75	Poor	T2N0M0	1	mucous/muscular layer	-	-	-
Male	62	Rectum	65	Poor	T4N1M0	3	Serosa	+	+	-
Male	83	Colon	5	Poor	T4N0M0	2	Serosa	-	-	-
Female	32	Rectum	42.5	Poor	T4N1M1	4	Serosa	+	+	+
Male	58	Rectum	47.2	Poor	T3N0M0	2	Serosa	-	-	-
Male	55	Rectum	6	Poor	T4N1M0	3	Serosa	-	+	-
Female	41	Colon	25	Poor	T3N0M0	2	Serosa	-	-	-
Male	69	Colon	20.25	Poor	T4N2MO	3	Serosa	+	+	-
Female	79	Rectum	12	Poor	T3N0M0	2	Serosa	-	-	-
Male	30	Colon	40	Poor	T4N1M0	3	Serosa	-	+	-
Female	67	Colon	33.6	Well/moderate	T4N1M1	4	Serosa	+	+	+
Male	69	Rectum	52.5	Poor	T3N0M0	2	Serosa	-	-	-
Male	64	Rectum	36	Poor	T3N0M0	2	Serosa	+	-	-
Female	81	Colon	94.5	Poor	T4N2M0	3	Serosa	+	+	-
Male	70	Rectum	37.5	Poor	T4N1M0	3	Serosa	+	+	-
Male	73	Colon	3	Poor	T4N0M0	2	Serosa	-	-	-
Female	69	Rectum	5	Well/moderate	T2N0MO	1	mucous/muscular layer	-	-	-
Male	57	Colon	13.75	Poor	T4N2M0	3	Serosa	+	+	-
Male	74	Rectum	22	Poor	T4N1M1	4	Serosa	+	+	+
Female	69	Colon	36	Poor	T1N0M0	1	mucous/muscular layer	-	-	-
Male	31	Rectum	30	Poor	T4N2M1	4	Serosa	-	+	+
Female	77	Rectum	20.25	Poor	T3N1M0	3	Serosa	+	+	-
Female	70	Colon	72	Poor	T4N1M0	3	Serosa	-	+	-
Male	62	Rectum	12	Poor	T3N0M0	2	Serosa	-	-	-
Male	67	Rectum	31.5	Poor	T2N0M0	1	mucous/muscular layer	-	-	-
Male	73	Rectum	12	Poor	T3N2M0	3	Serosa	-	+	-
Male	57	Colon	8.4	Poor	T3N1M0	3	Serosa	-	+	-
Male	62	Colon	5	Well/moderate	T1N0M0	1	mucous/muscular layer	-	-	-
Male	73	Rectum	6	Poor	T3N0M0	2	Serosa	-	-	-
Male	73	Colon	3	Poor	T4N0M0	2	Serosa	-	-	-
Male	65	Rectum	20	Well/moderate	T4N2M0	3	Serosa	-	+	-
Male	43	Colon	90	Poor	T3N0M0	2	Serosa	+	-	-
Female	74	Rectum	9.8	Poor	T3N1M0	3	Serosa	+	+	-
Female	52	Rectum	20	Poor	T4N1M0	3	Serosa	+	+	-
Male	64	Colon	16	Poor	T4N2M0	3	Serosa	-	+	-
Female	75	Colon	126	Poor	T2N0M0	1	mucous/muscular layer	-	-	-
Female	75	Colon	15	Poor	T4N0M0	2	Serosa	-	-	-
Male	42	Rectum	8.8	Well/moderate	T4N0M0	2	Serosa	-	-	-
Male	62	Colon	32	Poor	T4N0M1	4	Serosa	-	-	+
Male	59	Colon	55.3	Poor	T4N0M0	2	Serosa	-	-	-
Female	54	Colon	30	Poor	T4N1M0	3	Serosa	-	+	-
Male	76	Colon	3	Well/moderate	T2N0M0	1	mucous/muscular layer	-	-	-
Female	47	Rectum	9	Poor	T4N2M0	3	Serosa	-	+	-
Male	62	Colon	15	Poor	T3N0M0	2	Serosa	-	-	-
Male	68	Colon	1.8	Poor	T4N0M0	2	Serosa	-	-	-
Male	79	Colon	12	Well/moderate	T4N0M0	2	Serosa	-	-	-
Male	52	Rectum	4.8	Poor	T4N1M0	3	Serosa	+	+	-
Male	66	Rectum	12	Poor	T4N2M0	3	Serosa	-	+	-
Female	80	Colon	24	Well/moderate	T3N0M0	2	Serosa	+	-	-
Female	56	Colon	120	Poor	T3N0M0	2	Serosa	-	-	-
Male	63	Colon	126	Well/moderate	T3N0M0	2	Serosa	-	-	-
Male	50	Colon	31.5	Poor	T3N0M0	2	Serosa	-	-	-
Male	68	Colon	32	Poor	T4N2M0	3	Serosa	+	+	-
Male	73	Rectum	7.5	Well/moderate	T4N0M0	2	Serosa	-	-	-
Male	65	Rectum	4	Poor	T3N1M0	3	Serosa	+	+	-
Male	64	Rectum	20	Poor	T4N0M0	2	Serosa	-	-	-
Male	68	Colon	30	Well/moderate	T4N1M1	4	Serosa	-	+	+
Male	88	Rectum	9.6	Poor	T2N0M0	1	mucous/muscular layer	-	-	-
Male	73	Rectum	16.8	Poor	T3N1M0	3	Serosa	+	+	-
Male	77	Rectum	20	Well/moderate	T2N0M0	1	mucous/muscular layer	-	-	-
Female	65	Rectum	16.2	Poor	T4N2M0	3	Serosa	+	+	-
Male	67	Colon	6	Poor	T1N0M0	1	mucous/muscular layer	-	-	-
Male	29	Rectum	6	Poor	T4N2M1	4	Serosa	-	+	+
Male	76	Colon	20	Well/moderate	T2N0M0	1	Serosa	-	-	-
Male	52	Rectum	9.8	Poor	T3N0M0	2	Serosa	-	-	-
Female	26	Colon	2.5	Well/moderate	T1N0M0	1	mucous/muscular layer	-	-	-
Male	79	Colon	16	Well/moderate	T4N0M0	2	Serosa	-	-	-
Male	63	Colon	13.2	Poor	T4N0M0	2	Serosa	-	-	-
Female	55	Colon	58.5	Poor	T4N0M0	2	Serosa	-	-	-
Female	58	Colon	26	Poor	T2N0M0	1	mucous/muscular layer	-	-	-
Female	82	Colon	24	Poor	T3N0M0	2	Serosa	-	-	-
Male	64	Colon	10	Well/moderate	T2N0M0	1	mucous/muscular layer	-	-	-
Male	60	Colon	18	Well/moderate	T4N0M0	2	Serosa	+	-	-
Male	68	Colon	3	Poor	T2N0M0	1	mucous/muscular layer	-	-	-
Male	86	Colon	10	Well/moderate	T1N0MO	1	mucous/muscular layer	-	-	-
Male	41	Rectum	50	Poor	T4N1M0	3	Serosa	+	+	-
Female	75	Rectum	10	Well/moderate	T4N0M0	2	Serosa	-	-	-
