# Supplementary material for: TRIM47 is up-regulated in colorectal cancer, promoting ubiquitination and degradation of SMAD4
Source: J Exp Clin Cancer Res. 2019 Apr 12;38:159. doi: 10.1186/s13046-019-1143-x (PMC6461818; doi:10.1186/s13046-019-1143-x)
Supplement: Supplementary file 3 — Clinial information of Female8Male cases CRC patients (paraffin tissues). (XLSX 21 kb) [file 13046_2019_1143_MOESM3_ESM.xlsx]

## Sheet: Sheet1
Clinial information of Female8Male cases CRC patients (paraffin tissues)
Gender	Age	Histological differentiation	Tumor size（cm3）	Invasive depth	AJCC stage	Vascular invasion	Lymph node metastasis	Distant metastasis	Stage	Survival time
Male	33	Poor	1	mucous/muscular laye	Ⅲ	-	+	-	Dead	8
Female	45	Poor	1	mucous/muscular laye	Ⅲ	-	-	-	Dead	15
Female	50	Poor	1	mucous/muscular laye	Ⅱ	-	-	-	Alive	72
Male	81	Poor	0	Serosa	Ⅱ	-	+	+	Dead	40
Female	55	Well/moderate	1	Serosa	Ⅱ	-	-	-	Dead	40
Female	78	Poor	1	Serosa	Ⅰ	-	-	-	Alive	72
Female	66	Poor	1	mucous/muscular laye	Ⅲ	-	+	-	Dead	9
Male	69	Well/moderate	1	Serosa	Ⅱ	-	-	-	Alive	76
Male	78	Well/moderate	1	Serosa	Ⅱ	-	-	-	Alive	95
Male	77	Well/moderate	1	mucous/muscular laye	Ⅱ	-	-	-	Dead	25
Female	33	Poor	0	mucous/muscular laye	Ⅱ	-	+	-	Dead	1
Female	48	Poor	1	Serosa	Ⅲ	-	+	-	Alive	69
Male	77	Poor	1	Serosa	Ⅲ	-	-	-	Dead	18
Female	76	Poor	1	Serosa	Ⅰ	-	-	-	Alive	70
Male	66	Poor	1	Serosa	Ⅱ	-	-	-	Alive	93
Female	67	Poor	1	Serosa	Ⅳ	-	-	-	Dead	7
Male	45	Poor	1	Serosa	Ⅳ	-	+	-	Dead	15
Female	53	Poor	1	Serosa	Ⅱ	-	-	-	Dead	8
Male	67	Poor	0	mucous/muscular laye	Ⅲ	-	+	-	Alive	73
Male	52	Poor	1	Serosa	Ⅲ	-	+	-	Dead	19
Male	70	Poor	1	Serosa	Ⅱ	-	-	-	Alive	96
Male	44	Poor	1	Serosa	Ⅲ	-	+	-	Dead	16
Female	51	Poor	1	Serosa	Ⅲ	-	+	-	Dead	16
Female	69	Poor	0	Serosa	Ⅲ	-	+	-	Dead	7
Male	52	Poor	1	Serosa	Ⅱ	-	-	-	Alive	77
Female	47	Poor	1	mucous/muscular laye	Ⅳ	-	+	-	Dead	1
Female	80	Poor	1	Serosa	Ⅱ	-	-	-	Dead	33
Male	77	Poor	1	Serosa	Ⅳ	-	+	-	Dead	29
Male	45	Poor	1	mucous/muscular laye	Ⅰ	-	-	-	Alive	70
Male	46	Well/moderate	1	Serosa	Ⅲ	-	+	-	Dead	45
Female	49	Poor	0	Serosa	Ⅲ	-	+	-	Alive	95
Female	81	Poor	1	Serosa	Ⅲ	-	+	+	Dead	51
Male	75	Well/moderate	1	Serosa	Ⅱ	-	-	-	Dead	38
Female	33	Well/moderate	1	Serosa	Ⅲ	-	+	-	Dead	23
Male	78	Poor	0	Serosa	Ⅱ	-	-	-	Alive	75
Male	69	Poor	1	Serosa	Ⅱ	-	-	-	Alive	78
Female	68	Well/moderate	1	Serosa	Ⅱ	-	-	+	Alive	96
Male	32	Well/moderate	1	Serosa	Ⅱ	-	-	-	Alive	95
Male	67	Poor	0	Serosa	Ⅰ	-	+	-	Dead	32
Male	68	Poor	1	Serosa	Ⅲ	-	+	-	Dead	13
Male	55	Poor	1	Serosa	Ⅱ	-	+	-	Dead	35
Male	67	Poor	1	Serosa	Ⅱ	-	+	-	Dead	13
Male	69	Poor	1	Serosa	Ⅲ	-	+	-	Dead	17
Female	73	Poor	1	Serosa	Ⅱ	-	-	-	Alive	88
Female	77	Well/moderate	1	Serosa	Ⅱ	-	-	-	Alive	74
Male	64	Poor	1	Serosa	Ⅲ	-	+	+	Dead	16
Female	78	Poor	1	Serosa	Ⅱ	-	+	-	Dead	5
Female	71	Poor	0	Serosa	Ⅱ	-	-	-	Dead	32
Male	70	Poor	1	Serosa	Ⅰ	-	-	-	Alive	73
Male	68	Poor	1	mucous/muscular laye	Ⅲ	-	+	-	Dead	19
Male	55	Poor	1	Serosa	Ⅱ	-	-	-	Alive	94
Male	62	Poor	1	Serosa	Ⅱ	-	+	-	Alive	88
Male	69	Poor	0	mucous/muscular laye	Ⅰ	-	-	-	Dead	75
Male	68	Poor	1	mucous/muscular laye	Ⅲ	+	+	-	Dead	2
Female	77	Poor	1	Serosa	Ⅱ	-	-	-	Dead	57
Female	66	Poor	1	Serosa	Ⅱ	-	-	-	Alive	92
Male	61	Poor	0	Serosa	Ⅳ	-	+	-	Alive	97
Female	55	Poor	1	Serosa	Ⅳ	-	+	-	Dead	10
Male	68	Poor	1	Serosa	Ⅰ	-	-	-	Alive	77
Female	72	Well/moderate	1	Serosa	Ⅲ	-	+	-	Dead	76
Male	70	Poor	0	mucous/muscular laye	Ⅲ	+	+	-	Dead	16
Male	67	Poor	1	Serosa	Ⅲ	-	+	-	Dead	42
Male	69	Poor	1	mucous/muscular laye	Ⅱ	-	-	-	Dead	13
Male	67	Poor	1	Serosa	Ⅱ	-	-	-	Alive	70
Female	68	Poor	0	Serosa	Ⅲ	-	+	-	Dead	36
Male	45	Poor	1	Serosa	Ⅲ	+	+	-	Dead	7
Male	56	Well/moderate	1	Serosa	Ⅱ	-	-	-	Alive	70
Female	61	Poor	1	mucous/muscular laye	Ⅱ	-	-	-	Alive	69
Female	67	Poor	1	mucous/muscular laye	Ⅰ	-	-	-	Dead	40
Female	69	Poor	1	Serosa	Ⅳ	-	+	-	Dead	9
Female	79	Poor	1	Serosa	Ⅱ	-	-	-	Alive	77
Female	56	Poor	0	Serosa	Ⅲ	-	+	+	Dead	26
Female	60	Poor	1	Serosa	Ⅱ	-	-	-	Dead	31
Female	70	Poor	1	Serosa	Ⅲ	-	+	-	Alive	77
Female	70	Poor	1	Serosa	Ⅱ	-	+	-	Dead	13
Male	68	Well/moderate	0	Serosa	Ⅲ	-	-	+	Dead	22
Male	69	Poor	1	Serosa	Ⅲ	-	+	-	Alive	88
Female	77	Poor	1	Serosa	Ⅲ	-	+	+	Dead	2
Female	80	Poor	0	Serosa	Ⅲ	-	-	-	Alive	72
Female	68	Well/moderate	1	Serosa	Ⅲ	+	+	-	Alive	69
Male	71	Poor	1	Serosa	Ⅳ	-	-	-	Alive	94
Male	70	Poor	1	Serosa	Ⅲ	-	+	+	Dead	10
Female	64	Poor	1	Serosa	Ⅱ	-	-	-	Alive	88
Male	69	Well/moderate	0	mucous/muscular laye	Ⅰ	-	-	-	Alive	72
Male	68	Poor	1	Serosa	Ⅳ	-	+	-	Dead	11
Female	74	Well/moderate	1	Serosa	Ⅱ	-	-	-	Alive	88
Male	75	Poor	1	Serosa	Ⅲ	-	+	-	Dead	19
Female	67	Poor	1	Serosa	Ⅲ	+	+	-	Dead	23
Male	72	Well/moderate	0	Serosa	Ⅱ	-	-	-	Alive	71
Female	73	Poor	1	Serosa	Ⅱ	-	-	-	Dead	14
Male	77	Well/moderate	0	Serosa	Ⅱ	-	-	+	Alive	96
Female	67	Poor	1	Serosa	Ⅲ	-	-	-	Dead	67
Female	68	Poor	0	Serosa	Ⅲ	-	+	+	Dead	4
Female	80	Well/moderate	1	mucous/muscular laye	Ⅰ	-	-	-	Alive	90
Female	61	Poor	1	Serosa	Ⅰ	-	-	-	Dead	56
Female	60	Well/moderate	0	Serosa	Ⅳ	-	+	+	Dead	8
Female	55	Poor	1	Serosa	Ⅱ	-	-	-	Alive	73
Male	53	Poor	0	Serosa	Ⅳ	-	+	-	Alive	97
Male	43	Well/moderate	1	Serosa	Ⅱ	-	-	-	Alive	92
Female	70	Well/moderate	1	Serosa	Ⅲ	-	+	-	Dead	13
Female	70	Poor	1	Serosa	Ⅱ	-	-	-	Alive	95
Male	68	Poor	1	Serosa	Ⅱ	-	-	-	Dead	38
Female	45	Poor	0	mucous/muscular laye	Ⅱ	-	-	-	Alive	70
Female	44	Poor	1	Serosa	Ⅲ	-	+	+	Dead	19
Female	64	Poor	0	Serosa	Ⅱ	-	-	-	Alive	78
Male	60	Well/moderate	1	mucous/muscular laye	Ⅱ	-	-	-	Alive	73
Male	55	Well/moderate	1	Serosa	Ⅲ	-	-	-	Dead	39
Female	55	Poor	1	Serosa	Ⅱ	-	-	-	Alive	75
Female	69	Well/moderate	0	Serosa	Ⅲ	-	-	-	Dead	36
Male	70	Poor	1	Serosa	Ⅲ	-	-	-	Dead	47
Male	72	Poor	0	Serosa	Ⅰ	-	+	-	Alive	97
Male	74	Poor	1	Serosa	Ⅰ	-	+	-	Alive	97
Male	68	Poor	0	Serosa	Ⅳ	-	+	-	Dead	39
Male	45	Poor	0	Serosa	Ⅱ	+	-	-	Alive	94
Female	45	Well/moderate	1	Serosa	Ⅱ	-	-	-	Alive	91
Female	50	Poor	1	Serosa	Ⅲ	-	+	-	Alive	97
Male	63	Poor	0	Serosa	Ⅲ	-	+	+	Dead	22
Male	63	Poor	1	Serosa	Ⅲ	-	+	-	Alive	73
Female	61	Poor	1	Serosa	Ⅱ	-	-	-	Alive	75
Female	73	Well/moderate	1	mucous/muscular laye	Ⅱ	-	-	-	Alive	77
Male	73	Well/moderate	1	Serosa	Ⅱ	-	+	-	Alive	73
Female	72	Well/moderate	1	Serosa	Ⅳ	+	-	-	Dead	13
Female	70	Poor	1	Serosa	Ⅲ	-	-	+	Dead	16
Male	68	Well/moderate	1	Serosa	Ⅲ	-	+	-	Dead	44
Male	77	Poor	0	Serosa	Ⅲ	-	+	-	Alive	95
Female	69	Poor	0	Serosa	Ⅰ	-	-	-	Alive	76
Male	60	Well/moderate	0	mucous/muscular laye	Ⅱ	-	-	-	Alive	71
Male	55	Poor	1	Serosa	Ⅱ	-	-	-	Dead	43
Male	53	Poor	1	Serosa	Ⅱ	-	-	-	Alive	71
Female	45	Poor	1	Serosa	Ⅰ	-	-	-	Dead	66
Female	68	Poor	1	Serosa	Ⅳ	-	+	-	Alive	71
Male	70	Well/moderate	1	Serosa	Ⅱ	-	-	-	Alive	75
Male	70	Poor	1	Serosa	Ⅱ	-	-	+	Alive	92
Female	55	Poor	0	Serosa	Ⅱ	-	-	-	Dead	58
Female	78	Well/moderate	0	Serosa	Ⅱ	-	-	-	Alive	75
Female	60	Poor	0	Serosa	Ⅱ	-	+	-	Dead	44
Male	70	Poor	0	mucous/muscular laye	Ⅱ	-	-	-	Alive	91
Male	69	Well/moderate	0	Serosa	Ⅱ	-	-	-	Alive	88
Male	74	Poor	0	Serosa	Ⅲ	-	+	-	Dead	8
Male	79	Well/moderate	1	Serosa	Ⅲ	-	+	-	Dead	73
Male	62	Poor	1	Serosa	Ⅲ	+	+	-	Dead	56
Male	79	Poor	1	Serosa	Ⅲ	-	+	-	Alive	75
Female	67	Poor	1	Serosa	Ⅰ	-	-	-	Alive	73
Male	68	Poor	1	Serosa	Ⅱ	-	+	-	Dead	12
Male	61	Poor	1	mucous/muscular laye	Ⅳ	-	+	+	Alive	93
Male	53	Well/moderate	0	mucous/muscular laye	Ⅱ	-	-	-	Alive	75
Female	45	Well/moderate	0	mucous/muscular laye	Ⅱ	-	-	-	Alive	68
Male	44	Well/moderate	0	Serosa	Ⅲ	-	+	-	Alive	76
Female	56	Poor	0	mucous/muscular laye	Ⅱ	-	-	-	Alive	94
Female	70	Poor	0	Serosa	Ⅲ	+	+	-	Dead	13
Male	69	Poor	0	Serosa	Ⅱ	-	-	-	Alive	75
Male	78	Poor	1	mucous/muscular laye	Ⅱ	-	-	-	Alive	94
Male	56	Poor	1	Serosa	Ⅲ	-	+	-	Dead	42
Male	53	Poor	1	Serosa	Ⅰ	-	-	-	Alive	97
Female	60	Poor	1	mucous/muscular laye	Ⅱ	-	-	-	Alive	88
Male	67	Poor	1	mucous/muscular laye	Ⅰ	-	+	-	Alive	88
Female	70	Poor	1	Serosa	Ⅳ	-	+	-	Dead	9
Female	74	Poor	1	mucous/muscular laye	Ⅱ	-	-	-	Alive	75
Male	45	Poor	0	Serosa	Ⅲ	-	+	+	Dead	45
Female	63	Poor	1	mucous/muscular laye	Ⅱ	-	-	-	Alive	88
Female	64	Poor	1	Serosa	Ⅱ	-	+	-	Alive	75
Male	70	Poor	1	Serosa	Ⅱ	-	-	-	Alive	71
Male	69	Poor	1	mucous/muscular laye	Ⅱ	-	-	-	Alive	69
Female	56	Poor	1	mucous/muscular laye	Ⅱ	-	-	-	Alive	76
Female	61	Well/moderate	1	Serosa	Ⅲ	-	+	-	Alive	88
Female	44	Well/moderate	0	Serosa	Ⅱ	-	-	-	Alive	88
Female	70	Poor	0	Serosa	Ⅱ	-	-	-	Alive	94
Male	69	Poor	0	Serosa	Ⅰ	-	-	-	Alive	91
Female	66	Poor	0	Serosa	Ⅱ	-	-	-	Alive	89
Female	74	Poor	0	Serosa	Ⅱ	-	-	+	Dead	32
Female	77	Poor	1	Serosa	Ⅳ	-	-	-	Dead	28
Female	80	Well/moderate	1	mucous/muscular laye	Ⅰ	-	-	-	Alive	71
Male	56	Poor	1	Serosa	Ⅳ	-	+	-	Dead	22
Female	59	Poor	1	mucous/muscular laye	Ⅰ	-	-	+	Alive	76
Female	60	Poor	1	Serosa	Ⅲ	-	+	-	Dead	27
Female	67	Poor	1	Serosa	Ⅱ	-	-	-	Alive	91
Male	69	Well/moderate	0	Serosa	Ⅱ	-	-	-	Alive	75
Male	63	Poor	0	Serosa	Ⅲ	-	-	-	Alive	91
Male	64	Well/moderate	0	Serosa	Ⅱ	-	-	-	Alive	77
Female	55	Poor	1	Serosa	Ⅱ	-	+	-	Dead	12
